# Supplementary material for: Signer-Independent Arabic Sign Language Recognition System Using Deep Learning Model
Source: Sensors (Basel). 2023 Aug 14;23(16):7156. doi: 10.3390/s23167156 (PMC10459624; doi:10.3390/s23167156)
Supplement: Supplementary file 1 [file sensors-23-07156-s001.zip]

Archive with 1 entries (1 files):
- sensors-2493994-supplementary.pdf
